# Supplementary material for: Shade Avoidance Components and Pathways in Adult Plants Revealed by Phenotypic Profiling
Source: PLoS Genet. 2015 Apr 15;11(4):e1004953. doi: 10.1371/journal.pgen.1004953 (PMC4398415; doi:10.1371/journal.pgen.1004953)
Supplement: S3 Table — (XLSX) [file pgen.1004953.s009.xlsx]

## Sheet: Sheet1
Mutant	Gene name	AGI	Line	ABRC stock name	background ecotype	Category	Description	shade responsive (seedlings, Tao)	shade responsive (leaf/apical part, 1h shade, this study)	shade responsive (leaf/apical part, 4h shade, this study)	hypocotyl (known)	hypocotyl (Nozue, 2014)	petiole	petiole (Nozue, 2014)	flowering time	flowering time (Nozue, 2014))	leaf inclination	circadian clock	branching	notes
sav3_2	TAA1	AT1G70560	EMS		Col	auxin	biosynthesis	0.4427	#N/A	#N/A	LR (sav3-1,2,3) (20)	LR	LR (sav3-2) (37)	N	N (sav3-?, data not shown) (20)	LR	LR (sav3-1, (20)) LR (sav3-2, (37))
wei8-1	TAA1	AT1G70560			Col	auxin	biosynthesis	0.4427	#N/A	#N/A	LR (21)
yuc1-163 yuc4	YUC1				Col	auxin	biosynthesis	#N/A	#N/A	#N/A	LR (38)
	YUC4	AT5G11320			Col	auxin	biosynthesis	#N/A	#N/A	#N/A
tir1-1	TIR1	AT3G62980			Col	auxin	receptor	#N/A	#N/A	#N/A	LR (21)
asa1	BIG	AT3G02260			Ler	auxin	signaling	#N/A	#N/A	#N/A	N (data not shown) (18)				LR (18)
doc1-1	BIG	AT3G02260			Col	auxin	signaling	#N/A	#N/A	#N/A			LR (19)
pin3-3	PIN3	AT1G70940			Col	auxin	transport	2.1174	1.819	#N/A	LR (21)		LR (14d), N (18d) (21)				LR (delayed) (21)
pin4-2	PIN4				Col	auxin	transport		#N/A	#N/A	N (21)
pin7	PIN7				Col	auxin	transport		#N/A	#N/A	LR (21)
yuc2/5/8/9	YUC2	AT4G13260			Col	auxin	biosynthesis	2.2617	#N/A	#N/A	LR (unpublished?)	LR		LR		LR
	YUC5	AT5G43890			Ler	auxin	biosynthesis	2.0006	#N/A	#N/A
	YUC8	AT4G28720			Col	auxin	biosynthesis	8.5489	3.674	#N/A
	YUC9	AT1G04180			Col	auxin	biosynthesis	6.0136	33.255	#N/A
atr4-1	CYP83B1/ATR4/RED1/RNT1/RUNT1/SUR2	AT4G31500			Col	auxin	catabolism	#N/A	#N/A	#N/A		LR		N		ER
iaa6 iaa19	IAA6	AT1G52830		CS25222	Col	auxin	signaling	11.3039	3.102	#N/A		LR		N		N
	IAA19	AT3G15540			Col	auxin	signaling	6.3589	3.513	1.967
coi1-16	COI1	AT2G39940			Col	jasmonic acid	receptor	#N/A	#N/A	#N/A	ER (coi1-16, very low R/FR (=0.2)) (2)	N		LR		LR
jar1-1	JAR1	AT2G46370			Col	jasmonic acid	biosynthesis	#N/A	#N/A	#N/A		N		LR		N
aos	AOS	AT5G42650	screened from TJ lines (TJ1180)		Col	jasmonic acid	biosynthesis	#N/A	#N/A	#N/A		N		N		N
opr3	OPR3	AT2G06050			Ws	jasmonic acid	biosynthesis	#N/A	#N/A	#N/A		N		N		N
st2b	ST2B	AT5G07000	SALK_024717C		Col	jasmonic acid	catabolism?	3.5862	1.819	#N/A		N		N		N
jaz5-1	JAZ5	AT1G17380	SALK_053775C		Col	jasmonic acid	TF repressor	#N/A	-2.379	#N/A		N		N		LR
jaz9-1	JAZ9	AT1G70700	SALK_004872C		Col	jasmonic acid	TF repressor	#N/A	-1.699	#N/A		N		LR		N
JAZ1 RNAi	JAZ1	AT1G19180			Col	jasmonic acid	TF repressor	#N/A	#N/A	#N/A		N		N		N
jaz2-1	JAZ2	AT1G74950	SALK_079895C		Col	jasmonic acid	TF repressor	#N/A	#N/A	#N/A		N		N		N
rot3	ROT3	AT4G36380			Col	brassinosteroid	biosynthesis	#N/A	#N/A	#N/A			LE (rot3) (19)
bee1 bee2 bee3	BEE1/2/3	AT1G18400			Col	brassinosteroid	bHLH TF	#N/A	2.142	#N/A	LR (bee1/2/3) (35)
		AT4G36540			Col	brassinosteroid	bHLH TF	#N/A	#N/A	#N/A
		AT1G73830			Col	brassinosteroid	bHLH TF	#N/A	2.289	#N/A
bim1 bim2 bim3	BIM1/2/3	AT5G08130			Col	brassinosteroid	bHLH TF	2.654	#N/A	#N/A	LR (bim1/2/3) (35)
		AT1G69010			Col	brassinosteroid	bHLH TF	#N/A	#N/A	#N/A
		AT5G38860			Col	brassinosteroid	bHLH TF	#N/A	#N/A	#N/A
rev-5	REV (REVOLUTA)	AT5G60690			Col	embryogenesis (TF, class III HD-ZIP)		#N/A	#N/A	#N/A	LR (39)
ga20ox1 ga20ox2	GA20ox1	AT4G25420	SALK_016701		Col	gibberellic acid	biosynthesis	3.4725	#N/A	#N/A		LR		N		N
	GA20ox2	AT5G51810	GABI-KAT line 734G06		Col	gibberellic acid	biosynthesis	2.3201	2.96	#N/A
ga1-3	ga1	AT4G02780			Col	gibberellic acid	biosynthesis	#N/A	#N/A	#N/A			LR (15)
gai (gain of function)	GAI	AT1G14920			Col	gibberellic acid	signaling	1.9726	1.021	#N/A			LR (15)
della Q	GAI	AT1G14920	gai-t6		Ler	gibberellic acid	signaling	1.9726	1.021	#N/A	LR (15)	N	N (15)	N		N
	RGA	AT2G01570	rga-t2		Ler	gibberellic acid	signaling	#N/A	#N/A	#N/A
	RGL1	AT1G66350	rgl1-1		Ler	gibberellic acid	signaling	#N/A	#N/A	#N/A
	RGL2	AT3G03450	rgl2-1		Ler	gibberellic acid	signaling	#N/A	#N/A	#N/A
phyA	PHYA	AT1G09570	phyA-211		Col	light	receptor	#N/A	#N/A	#N/A	ER (under very low R/FR)	N		N	N (Fig. 3D in (1)	N	LR (49)
phyB	PHYB	AT2G18790	hy3		Ler	light		2.463	#N/A	#N/A	LR (45)		LR (48)		LR (40)
phyB	PHYB	AT2G18790	phyB-9		Col	light	receptor	2.463	#N/A	#N/A		LR		LR		N	LR (49)
phyA phyB	PHYA	AT1G09570			Ler	light	receptor	#N/A	#N/A	#N/A	LR (47)		LR (rather, EODFR inhibit growth; 46)		N (EODFR) (46); LR (40)
	PHYB	AT2G18790			Ler	light	receptor	2.463	#N/A	#N/A
phyA phyB	PHYA	AT1G09570	phyA-211 phyB-9		Col	light	receptor	#N/A	#N/A	#N/A		LR		LR		N	LR (49)
	PHYB	AT2G18790			Col	light	receptor	2.463	#N/A	#N/A
phyB phyD	PHYB	AT2G18790	Near isogenic line in Ler background (BC7 F2)		Col	light	receptor	2.463	#N/A	#N/A					LR (40)
	PHYD	AT4G16250			Ws	light	receptor	#N/A	#N/A	#N/A
phyB phyD phyE	PHYB	AT2G18790			Col	light	receptor	2.463	#N/A	#N/A					LR (1)
	PHYD	AT4G16250			Ws	light	receptor	#N/A	#N/A	#N/A
	PHYE	AT4G18130			Col	light	receptor	#N/A	#N/A	#N/A
phyA phyB phyD	PHYA	AT1G09570			Ler	light									LR (40)
	PHYB	AT2G18790			Ler	light
	PHYD	AT4G16250			Ws	light
hy5	HY5	AT5G11260	hy5-1		Ler	light	bZIP TF	#N/A	#N/A	#N/A	N (11)
hy5	HY5	AT5G11260	hy5-221		Col	light	bZIP TF	#N/A	#N/A	#N/A	L in "sunflecks" (33)
hy5	HY5	AT5G11260	hy5-215		Col	light	bZIP TF	#N/A	#N/A	#N/A	N (34)	LR		LR		N
	HY5	AT5G11260			Col	light	bZIP TF	#N/A	#N/A	#N/A
hy5 hyh	HYH	AT3G17609	hy-215 hyh		Ws	light	bZIP TF	#N/A	#N/A	#N/A		N		N		N
spaQ; spa1-7, spa2-1, spa3-1, spa4-1	SPA1	AT2G46340	spa1-7 (SALK line)		Col	light	protein degradation	#N/A	#N/A	#N/A	LR (34)		LR (34)		N (34)
	SPA2	AT4G11110	spa2-1		Col	light	protein degradation	#N/A	#N/A	#N/A
	SPA3	AT3G15354	spa3-1 (Syngenta T-DNA collection = SAIL line)		Col	light	protein degradation	#N/A	#N/A	#N/A
	SPA4	AT1G53090	spa4-1 (Syngenta T-DNA collection = SAIL line)		Col	light	protein degradation	#N/A	#N/A	#N/A
cop1	COP1	AT2G32950				light	E3 ligase	#N/A	#N/A	#N/A	LR (27, 34)		LR (34)		N (34)
cop1-6 bbx21-2?						light	E3 ligase, B-box TF	#N/A	#N/A	#N/A	LR (16)
bbx21-101	BBX21/STH2	AT1G75540	activation tagging	CS21995	Col	light	B-Box TF	#N/A	#N/A	#N/A	ER (16)							SD (34)
bbx21-2	BBX21/STH2	AT1G75540	GT-5-101527		Col	light	B-Box TF	#N/A	#N/A	#N/A	ER (16)
STH2-OX	BBX21/STH2	AT1G75540			Col	light	B-Box TF	#N/A	#N/A	#N/A	ER (16)
sth2-3	BBX21/STH2	AT1G75540	SALK_107948C		Col	light	B-Box TF	#N/A	#N/A	#N/A		N		N		N
bbx18	BBX18/DBB1a	AT2G21320			Col	light	B-Box TF	#N/A	#N/A	#N/A	LR (16)
bbx18-2	BBX18/DBB1a	AT2G21320	SALK_061956C		Col	light	B-Box TF	#N/A	#N/A	#N/A		N		N		N
bbx19	BBX19/DBB1b	AT4G38960			Col	light	B-Box TF	#N/A	#N/A	#N/A	ER (16)
bbx22	BBX22/DBB3/LZF1	AT1G78600	SALK?			light	B-Box TF	#N/A	#N/A	#N/A	N (16)
cop1-6 bbx22	BBX22/DBB3/LZF1	AT1G78600				light	B-Box TF	#N/A	#N/A	#N/A	LR (16)
bbx21 bbx22	BBX22/DBB3/LZF1	AT1G78600			Col	light	B-Box TF	#N/A	#N/A	#N/A	ER (16)
	BBX21/STH2	AT1G75540
cop1-6 bbx21 bbx22	BBX22/DBB3/LZF1	AT1G78600			Col	light	B-Box TF	#N/A	#N/A	#N/A	rescured response compared with cop1-6 bbx21, cop1-6 bbx22 (16)
	BBX21/STH2	AT1G75540
	COP1	AT2G32950
lzf1	BBX22/DBB3/LZF1	AT1G78600	SALK_105367		Col	light	B-Box TF	#N/A	#N/A	#N/A		LR		LR		N
LZF1-OX	BBX22/DBB3/LZF1	AT1G78600			Col	light	B-Box TF	#N/A	#N/A	#N/A		N		N		N
sth	STH/BBX25	AT2G31380			Col	light	B-Box TF	#N/A	#N/A	#N/A	N (16)
sto	STO/BBX24	AT1G06040	SALK_067473C		Col	light	B-Box TF	#N/A	#N/A	#N/A	LR (16)	N		ER		N				larger cotyledon area than wt/increased anthocyanin accumulation under FRc and Bc
bbx24
bbx25
bbx24 bbx25
col7	COL7 (CO-like 7)/BBX16	AT1G73870			Col	light	B-Box TF	#N/A	#N/A	#N/A	LR (43)
COL7-OX						light (TF, B-box)	B-Box TF	#N/A	#N/A	#N/A	ER (43)								more branches (43)
fin219-1	JAR1				Col	light		#N/A	#N/A	#N/A
srr1	SRR!	AT5G59560			Col	light	signaling	#N/A	#N/A	#N/A		N		N		N
pks1 pks2 pks4	PKS1	AT2G02950	pks1-1		Col	light	signaling	#N/A	#N/A	#N/A		N		N		N
	PKS2	AT1G14280	pks2-1		Col	light	signaling	#N/A	#N/A	#N/A
	PKS4	AT5G04190	pks4-1		Col	light	signaling	2.5699	1.778	#N/A
pif1	PIF1/PIL5	AT2G20180	pil5-1		Col	light	bHLH TF	#N/A	#N/A	#N/A		N		N		N
hrb1	HRB1	AT5G49230	SALK_087868		Col	light	unknonw	#N/A	#N/A	#N/A		N		N		N
cry1 cry2	CRY1	AT4G08920	hy4-B104 cry2-1		Col	light	bHLH TF	#N/A	#N/A	#N/A		LR		N		ER
	CRY2	AT1G04400			Col	light	bHLH TF	#N/A	#N/A	#N/A
arr4	ARR4	At1g10470	screened from SALK lines	CS25266	Col	light	bHLH TF	#N/A	#N/A	#N/A		N		LR		N
mida9-4	MIDA9	AT5G02760	SALK_072093C		Col	light	signaling	5.2037	2.58	1.798		N		LR		N
mida9-3	MIDA9	AT5G02760	SALK_099356C		Col	light	signaling	5.2037	2.58	1.798		N		N		N
hfr1-101	HFR1	AT1G02340			Col	light	bHLH TF	7.9697	5.423	#N/A		N
hfr1	HFR1	AT1G02340			Col	light	bHLH TF	7.9697	5.423	#N/A		N		N		N
athb2	ATHB2	AT4G16780	SALK_106790		Col	light/embryogenesis	class II HD-ZIP	11.8013	2.933	1.98		N		N		N
spt-11	SPT	AT4G36930		CS857133	Col	light/leaf size	bHLH TF	#N/A	#N/A	#N/A		N		LR		N
spt-12	SPT	AT4G36930	WISCDSLOX386E06	CS853891	Col	light/leaf size	bHLH TF	#N/A	#N/A	#N/A		N		N		N
SPT-OX	SPT	AT4G36930			Ler	light	bHLH TF	#N/A	#N/A	#N/A		N		N		N
pft1-1	PFT1	AT1G25540			Col	light/flowering time	Mediator	#N/A	#N/A	#N/A		N		N	LR (short day EODFR, 28)	N				PFT1 mutation rescue late flowering of phyB (1)
pil1-1	PIL1	AT2G46970	SAIL (10)		Col	light	bHLH TF	#N/A	2.289	#N/A	reduced gated shade induced hypocotyl elongation (10)	LR		N		N
pil1-4	PIL1	AT2G46970			Col	light	bHLH TF	#N/A	2.289	#N/A	ER (11)
pif3-1	PIF3	AT1G09530	Salk_030753		Col	light	bHLH TF	#N/A	#N/A	#N/A		N		LR		N
pif3-3	PIF3	AT1G09530	pif3-3											LR
pif4 pif5	PIF4	AT2G43010	pif4-101 (Garlic_114_G06) (9)		Col	light	bHLH TF	#N/A	#N/A	#N/A	LR (9)	N	LR (pif4 pif5) (9)	LR		N
	PIF5	AT3G59060	SALK-087012		Col	light	bHLH TF	#N/A	#N/A	#N/A
pif7-1, pif7-2	PIF7	AT5G61270			Col	light	bHLH TF	#N/A	#N/A	#N/A	LR (41)
35S::FLAG-GR-KA + DEX + CHX	KAN1 (KANADI)	AT5G16560			Col	others	organ polarity (TF, GARP)	#N/A	#N/A	#N/A	LR (39)
tfl2-1	TFL2	AT5G17690			Col	others		#N/A	#N/A	#N/A	LR (42)									TFL2 interacts with IAA19, 6, 5 (42)
scl13 antisense 1 and 2	SCL13	AT4G17230			Col	light	unknonw	#N/A	#N/A	#N/A	LR (as1, as2, EODFR)(12)	N		N		N
PAR1 RNAi-06	PAR1	AT2G42870			Col	light	atypical bHLH TF	6.4518	#N/A	#N/A	ER (13)	N		N		N				as1 and as2 flower earlier in SD and LD (12)
PAR1 RNAi-08					Col	light	atypical bHLH TF	#N/A	#N/A	#N/A	ER (13)	N		N		N
PAR1 RNAi-09					Col	light	atypical bHLH TF	#N/A	#N/A	#N/A	ER (13)	N		LR		N
PAR1-OX					Col	light	atypical bHLH TF	#N/A	#N/A	#N/A	LR (32)
par2-1	PAR2	AT3G58850	SALK_109270		Col	light	atypical bHLH TF	#N/A	#N/A	#N/A	ER (par2-1) (13)	LR		N		N
athb4-1	ATHB4	AT2G44910			Col	light/embryogenesis	class II HD-ZIP	2.4727	#N/A	#N/A	N (8)
ATHB2-OX	ATHB2	AT4G16780			Ws	light/embryogenesis	class II HD-ZIP	11.8013	2.933	1.98	long under sun (4)
ATHB2-OX	ATHB2	AT4G16780			FRI in Col	light/embryogenesis	class II HD-ZIP	11.8013	2.933	1.98	long under sun (7)				N (7)
antisense ATHB2					Ws	light/embryogenesis	class II HD-ZIP	#N/A	#N/A	#N/A	short under sun (4)
antisense ATHB2					FRI in Col	light/embryogenesis	class II HD-ZIP	#N/A	#N/A	#N/A	short under sun (7)				N (7)
AtHB4-GR OX (+DEX)					Col	light/embryogenesis	class II HD-ZIP	#N/A	#N/A	#N/A	LR (8)
athb4-1 hat3	HAT3	AT3G60390			Col	light/embryogenesis	class II HD-ZIP	2.0296	#N/A	#N/A	LR (8)									“ATHB4 acts as a regulator of BR-mediated responses” (8)
hat1-1 hat2-1	HAT1	AT3G54610			Col	light/embryogenesis	class II HD-ZIP	#N/A	#N/A	#N/A	LR (only w/o sucrose) (8)
kat1-1	KAT1	AT5G46240	SALK_127506C		Col	postassium channel		3.7102	2.938	#N/A		N		N		N
kat1-2			SALK_093506C		Col	postassium channel						N		LR		N
35S::ZPR3	ZPR3	AT3G52770			Col	leaf polarity	a small-leucine zipper containing protein	#N/A	#N/A	#N/A	LR (39)
35S::miR165a	miR165a	AT1G01183			Col	leaf polarity	microRNA	#N/A	#N/A	#N/A	LR (39)
rve8		AT3G09600	SALK_053482		Col	circadian clock/leaf size		#N/A	#N/A	#N/A		N		N		N
RVE8-OX		AT3G09600			Col	circadian clock/leaf size		#N/A	#N/A	#N/A						ER (residual method)
atlea5	ATLEA5	AT4G02380	SALK_072093C		Col	others		#N/A	1.73	2.24		N		N		N
csa1	CSA1	AT5G17880			Col	unknown		#N/A	#N/A	#N/A	LR (24)		constitutively long (csa1) (24)				constitutively upward (csa1) (24)
xth15	XTH15	AT4G14130			Col	cell wall		1.8883	1.787	#N/A			LR (14)
xth17	XTH17	AT1G65310			Col	cell wall		#N/A	#N/A	#N/A			LR (14)
ELF3BAY/SHA	ELF3	AT2G25930			BAY or SHA	circadian clock		#N/A	#N/A	#N/A					natural alleles of ELF3 differentially regulate circadian period in response to shade (22) (23)			natural alleles of ELF3 differentially regulate circadian period in response to shade (22) (23)		natural alleles of ELF3 differentially regulate rosette diameter in response to shade (22)
prr5		AT5G24470			Col	circadian clock		#N/A	#N/A	#N/A			ER (44)
co-9	CO	AT5G15840	Syngenta, Garlic-24-H04.b.1a.Lb3Fa		Col	flowering time		#N/A	#N/A	#N/A		N	N (1)	N	LR (1, 7)	LR (residual method)
gi-2	GI	AT1G22770			Col	flowering time		#N/A	#N/A	#N/A		N	N (1)	N	LR (1, 7)	LR (residual method)
gi-100	GI				Col	flowering time		#N/A	#N/A	#N/A					LR (1, 7)
gi-201	GI				Col	flowering time		#N/A	#N/A	#N/A					LR (1, 7)
flc (bla6 ecotype)	FLC	AT5G10140			bla6	flowering time		#N/A	#N/A	#N/A					LR (in bla6 ecotype) (36) but A in (1)					This suggests a threshold amount of FLC required to override accelerated FT induced by shade.
phenotype description: N (normal), LR (less response) or ER (exagerated response) than wt.
References
1. A. C. Wollenberg, B. Strasser, P. D. Cerdan, R. M. Amasino, Plant Physiol 148, 1681 (2008).
2. F. Robson et al., Plant Cell 22, 1143 (2010).
3. K. A. Franklin et al., Plant Physiology 131, 1340 (2003).
4. C. Steindler et al., Development 126, 4235 (1999).
5. M. Carabelli, G. Morelli, G. Whitelam, I. Ruberti, PNAS 93, 3530 (1996).
6. M. Carabelli, G. Sessa, S. Baima, G. Morelli, I. Ruberti, The Plant Journal 4, 469 (1993).
7. S. Y. Kim, X. Yu, S. D. Michaels, Plant Physiol 148, 269 (2008).
8. C. Sorin, M. Salla-Martret, J. Bou-Torrent, I. Irma Roig-Villanova, J. MartÌnez-GarcÌa, The Plant Journal ***, (2009).
9. S. Lorrain, T. Allen, P. D. Duek, G. C. Whitelam, C. Fankhauser, The Plant Journal 53,312 (2008).
10. M. G. Salter, K. A. Franklin, G. C. Whitelam, Nature 426, 680 (2003).
11. I. Roig-Villanova, J. Bou, C. Sorin, P. F. Devlin, J. F. Martinez-Garcia, Plant Physiology 141, 85 (2006).
12. P. Torres-Galea, L. F. Huang, N. H. Chua, C. Bolle, Mol Genet Genomics 276, 13 (2006).
13. I. Roig-Villanova et al., Embo J 26, 4756 (2007).
14. R. Sasidharan et al., Plant Physiol. 154, 978 (2010).
15. T. Djakovic-Petrovic, M. d. Wit, L. A. C. J. Voesenek, R. Pierik, The Plant Journal 51, 117 (2007).
16. C. D. Crocco, M. Holm, M. J. Yanovsky, J. F. Botto, Plant J 64, 551 (2010).
17. P. Hornitschek, S. Lorrain, V. Zoete, O. Michielin, C. Fankhauser, Embo J 28, 3893 (2009).
18. K. Kanyuka et al., The Plant Journal 35, 57 (2003).
19. T. Kozuka et al., Plant Physiol 153, 1608 (2010).
20. Y. Tao et al., Cell 133, 164 (2008).
21. D. H. Keuskamp, S. Pollmann, L. A. Voesenek, A. J. Peeters, R. Pierik, Proc Natl Acad Sci U S A 107, 22740 (2010).
22. J. M. Jimenez-Gomez, A. D. Wallace, J. N. Maloof, PLoS Genet 6, (2010).
23. M. P. Coluccio, S. E. Sanchez, L. Kasulin, M. J. Yanovsky, J. F. Botto, J Exp Bot 62, 167 (2011).
24. A. Faigon-Soverna et al., Plant Cell, tpc.105.038810 (2006).
25. Khanna, Rajnish, Shen, Yu, Toledo-Ortiz, Gabriela, Kikis, Elise A, Johannesson, Henrik, Hwang, Yong-(2006)
26. Indorf, Martin, Cordero, Julio, Neuhaus, Gunther, Rodríguez-Franco, Marta (2007)
27. McNellis, T. W.,von Arnim, A. G.,Araki, T.,Komeda, Y.,Misera, S.,Deng, X. W.(1994)
28. Cerdán PD, Chory J. Nature. 2003 Jun 19;423(6942):881-5.
29. Fankhauser, C.,Chory, J.(2000)
30. Chen IC, Huang IC, Liu MJ, Wang ZG, Chung SS, Hsieh HL (2007) Plant Physiol 143: 1189-1202
31. Wang, J. G., Chen, C. H., Chien, C. T., Hsieh, H. L. Plant Physiology June 2011 vol. 156 no. 2 631-646
32. Galstyan A, Cifuentes-Esquivel N, Bou-Torrent J, Martinez-Garcia JF (2011) 66: 258-267.
33. Sellaro R, Yanovsky M, Casal J (2011) Plant J 3: 919-928
34. Rolauffs (2012) Plant Physiol 160: 2015-2017
35. Cifuentes-Esquivel (2013) Plant J. 75: 989-1002
36. Adams S, Allen T, Whitelam GC (2009) The Plant Journal 60: 257-267.
37. Javier E. Moreno, Yi Tao, Joanne Chory, and Carlos L. Ballare (2009) PNAS 106: 4935–4940
38. Won, et al (2012) PNAS
39. Brandt (2012) Plant J.
40. Devlin (1999) Plant Physiol. 119, 909-915
41. Lin (2012) Genes Dev 26: 785-790
42. ELISA VALDÉS (2012) Plant Cell Envirn 35: 1013–1025
43. Wang (2013) J. Exp. Bot 64: 1017-1024
44. Takase, M (2013) Plant Signaling Behavior 8:4, e23534
45. Whitelam (1991) J Plant Physiol. 139:119–125.
46. Devlin et al., (1996) Plant J. 10:1127-1134
47. Jhonson et al., (1994) Plant Physiol 105: 141 -149
48. Nagatani (1991) Plant Cell Physiol 32:1119-1122
