# Supplementary material for: Shade Avoidance Components and Pathways in Adult Plants Revealed by Phenotypic Profiling
Source: PLoS Genet. 2015 Apr 15;11(4):e1004953. doi: 10.1371/journal.pgen.1004953 (PMC4398415; doi:10.1371/journal.pgen.1004953)
Supplement: S4 Table — (Nearly) homozygous lines are shown in light blue. (XLSX) [file pgen.1004953.s010.xlsx]

## Sheet: Sheet1
mutant	Gene name	AGI	Line	genotype (genomic PCR)	forward (genomic PCR)	reverse (genomic PCR)	genotype (qRT-PCR or RT-PCR)	forward (qRT-PCR)	reverse (qRT-PCR)
sto*	STO	At1g06040	SALK_067473C				homozygous ko (5 (ND),4 (reduced) )	oJM2711 (TGGGCTGTTGACGATTTCTTTCAC)	oJM2712 (CCGAAGAATCCCATGTCTGAAAACC)
jaz2	JAZ2	At1g74950	SALK_079895C	almost homozygous (6 (homo),2 (het) )	oJM2837 (AAGTGACGAACAAACAATCGG)	oJM2838 (TCTTCTTCCTCTTCCTCTGGG)	not confirmed (3 (normal),4 (over) )	oJM2713 (GCTTCACTTCATCGGTTCCT)	oJM2714 (TTGGTATGGTGCCTTTGATG)
jaz5-1*	JAZ5	At1g17380	SALK_053775C	homozygous (8 (homo) )	oJM2835 (ACGTTCCACGATCTGATTTTG)	oJM2836 (GTACTCTTCCATTTTACGCGC)	homozygous OX (1 (ND), 8 (over) )	oJM2717 (ACCAGGGAAACAAAATGCGATGC)	oJM2718 (TTCCCTCCGAAGAATATGGTCAGC)
jaz9-1*	JAZ9	At1g70700	SALK_004872C	homozygous (9 (homo) )	oJM2833 (TCATGCTCATTGCATTAGTCG)	oJM2834 (AGGGTTAAGTACGAAGGCAGC)	not confirmed (3 (DN), 2 (over))	oJM2719 (GTTGCTGCGACTAATGCAATGAGC)	oJM2720 (TGGCATTGCACTCATAAGCCTCTCT)
sth2-3*	STH2	At1g75540	SALK_107948C	almost homozygous (8 (homo), 1 (het), 1 (wt))	oJM2825 (AGTCCCACTTGGTTCGATACC)	oJM2826 (TTAGAGGCGAGTTTGTTAGCG)	Did not work.
bbx18-2	BBX18	At2g21320	SALK_061956C				homozygous knock down (5 (reduced)	oJM2725 (GTTGGTGGGAAGAGAACACATAGGC)	oJM2726 (GACACCGTAGTCCCAGTTGGTCAG)
st2b	ST2B	At5g07000	SALK_024717C		oJM2827 (TTCGAAAATCAATTGATCGTG)	oJM2828 (TGTGAAGAGAAGAGAGCAGCC)	almost homozygous ko (1 (ND), 6 (reduced),3 (over))	oJM2729 (CCACCTGCCCACATTTATACTCCTG)	oJM2730 (GTGTGGACGTTACGTTGCATCATTG)
mida9-3	MIDA9	At5g02760	SALK_099356C				homozygous (4 (reduced), 4 (overexpression))	oJM2737 (TCATCAATGTCAACGCTGGT)	oJM2738 (TGAATGAAGCGCCAGAAAACT)
mida9-4*			SALK_072093C				homozygous (7 (ND), 1 (reduced))	oJM2735 (TGACCCCACCATTCTTGTGATGAAG)	oJM2736 (CTGGTAGTCTGAATTTGGGCAGCA)
atlea5	AtLEA5	At4g02380	SALK_099663C	almost homogyzous (7 (homo), 1 (het))	oJM2843 (TGGGTCAAAAGACTCAAAGGC)	oJM2844 (TATGCCAATCAAATTGGAACG)	homozygous (3 (normal), 5 (overexpressed))	oJM2741 (TTCGTCTCTCGTGAACTCTCCAATG)	oJM2742 (GGAACCGGTTTCGGGTCTGTAATAA)
kat1-1	KAT1	At5g46240	SALK_127506C	almost homozygous (7 (homo), 1 (het))	oJM2829 (CCATTAGAGCAGTGTCGGAAG)	oJM2830 (CTCGTCGTTCATTGGACTAGC)	one (ND) and 2 (normal) from three homozygous plants by RT-PCR	oJM3493 (ACCTTGCCAAGAAGAAAGCCT)	oJM3494 (AAGCCTTGCAAATAGCGAGC)
kat1-2*			SALK_093506C	almost homozygous (five homo and one wt)	oJM2831 (TTTCTCAAGCCTGAAGCAAAG)	oJM2832 (AAATGGGTCACAACAAGTTGC)	ND from five homozygous individuals by RT-PCR	oJM3493 (ACCTTGCCAAGAAGAAAGCCT)	oJM3494 (AAGCCTTGCAAATAGCGAGC)
control genes and primers
	gene	forward	reverse		reference
for qRT-PCR	PP2A	TAACGTGGCCAAAATGATGC	GTTCTCCACAACCGATTGGT		Czechowski.et. al (2005). Plant Physiol. 139, 5–17.
for RT-PCR	actin	ATGAAGATTAAGGTCGTGGCA	TCCGAGTTTGAAGAGGCTAC		Abe et al (2004) Plant Cell Physiol 45: 211-220
* represents mutants with SAS phenotype (Fig 1)
